# Supplementary material for: Successful student learning outcomes in Moroccan higher education: Causal configurations of pedagogical, motivational, and ICT conditions using fuzzy-set Qualitative Comparative Analysis (fsQCA)
Source: PLoS One. 2026 Apr 21;21(4):e0347120. doi: 10.1371/journal.pone.0347120 (PMC13098962; doi:10.1371/journal.pone.0347120)
Supplement: S1 Database — (XLSX) [file pone.0347120.s001.xlsx]

## Sheet: Sheet1
NC1	NC2	NC3	NS1	NS2	NS3	NS4	NS5	RS1	RS2	RS3	RS4	RS5	RST1	RST2	RST3	RST4	RST5	R1	R2	R3	R4	OR1	OR2	OR3	OR4	OR5	OE1	OE2	OE3	OE4	EB1	EB2	EB3	EB4	EB5	EB6	EB7
2	2	2	2	2	2	2	2	2	2	2	2	2	2	2	2	2	2	2	2	2	2	2	2	2	2	2	2	2	2	2	2	2	2	2	2	2	2
4	1	1	2	3	3	3	2	3	4	4	4	3	3	3	4	4	4	4	3	5	4	3	3	4	3	5	5	5	4	4	4	3	5	5	4	3	4
2	1	1	1	2	3	1	1	5	3	3	5	3	3	3	4	3	5	3	3	3	3	3	4	4	3	3	4	3	3	3	3	3	5	2	4	1	2
4	3	3	1	4	3	3	3	4	4	4	4	5	3	3	4	5	4	4	5	5	4	5	3	4	3	4	4	3	5	4	4	5	3	3	4	1	2
4	2	5	3	4	4	4	1	1	1	1	1	1	1	1	1	1	1	1	1	1	1	1	1	1	1	1	1	1	1	1	1	1	1	1	1	3	1
3	2	3	3	2	5	3	5	4	1	1	1	4	3	3	4	2	3	5	1	4	3	5	5	4	1	5	4	4	4	4	4	1	3	5	2	3	2
2	4	2	3	3	3	3	5	1	4	5	4	1	4	4	4	4	5	4	4	4	3	4	5	4	4	4	5	5	4	4	3	1	1	1	1	3	1
4	2	4	1	3	3	3	2	2	3	3	3	4	2	2	1	3	4	4	3	2	1	3	2	2	1	3	1	4	4	1	2	2	4	1	2	2	3
1	2	5	1	2	1	5	2	3	4	3	5	5	2	4	4	1	1	5	5	4	4	5	5	4	1	3	2	5	4	2	4	4	1	1	2	2	2
4	4	1	1	3	3	3	1	1	1	1	4	4	4	1	4	4	1	4	1	4	4	1	2	4	1	4	3	4	4	4	1	1	1	1	1	3	4
4	2	1	3	2	5	3	3	2	2	3	5	3	4	3	4	3	3	5	3	4	5	3	3	5	3	3	5	5	5	3	3	4	3	3	1	3	1
2	2	5	1	4	3	3	4	4	5	4	4	5	3	3	3	5	4	4	4	3	4	4	3	4	3	5	3	2	4	2	3	4	4	4	2	3	1
4	3	1	1	3	4	3	1	3	4	4	4	5	2	2	4	4	4	5	4	4	4	5	4	4	1	5	3	5	4	2	4	1	4	4	1	2	2
4	1	1	1	2	2	2	2	4	4	4	4	4	4	3	3	4	5	4	4	3	4	4	4	4	3	3	4	4	4	4	4	2	4	4	2	2	1
4	2	3	3	1	1	4	1	4	4	4	4	4	3	5	5	5	5	5	4	2	4	2	4	2	3	3	3	5	5	5	3	2	3	2	1	1	1
4	2	4	3	4	4	4	4	1	3	3	2	4	4	3	5	5	3	4	5	4	4	3	3	1	4	4	3	5	4	4	1	4	5	3	2	2	4
4	4	3	1	3	2	3	2	4	1	3	1	1	1	1	1	5	1	3	1	5	1	1	1	1	3	2	1	1	3	1	2	2	4	3	1	2	4
4	2	1	2	5	3	5	1	4	4	4	1	5	4	4	2	5	3	2	4	4	1	3	5	3	4	4	2	4	2	3	3	5	4	4	2	2	1
4	4	4	1	2	5	5	1	1	4	1	4	1	4	4	1	4	1	1	4	1	4	1	1	1	1	4	1	4	1	4	1	4	1	4	1	1	2
4	2	3	3	4	3	3	3	2	3	2	3	4	2	4	4	3	4	4	4	4	4	4	4	4	3	3	4	4	4	4	4	1	1	4	2	2	1
3	2	3	1	2	3	3	3	3	2	4	2	3	2	3	2	3	2	3	2	3	2	3	2	3	3	2	3	2	3	2	3	2	3	2	2	1	1
4	2	3	3	4	2	2	5	4	4	4	4	1	4	4	4	2	1	4	4	4	4	4	4	4	4	4	4	4	4	4	4	4	4	4	1	2	3
4	4	4	1	4	3	3	3	3	4	3	5	5	5	3	3	4	3	4	4	5	4	3	4	4	5	3	5	3	4	4	4	3	3	5	1	1	1
3	1	3	1	3	1	1	1	3	4	5	3	4	3	5	4	3	2	1	2	3	4	5	3	4	4	3	3	4	4	3	4	3	3	3	2	3	3
4	4	5	2	4	3	3	3	4	4	4	5	5	5	4	3	5	4	5	4	3	5	3	5	3	4	4	4	4	3	3	3	3	3	3	1	2	1
2	4	3	1	3	4	3	3	5	3	3	4	2	3	4	3	2	4	5	5	4	3	3	4	3	3	2	2	3	1	5	3	4	3	3	1	3	2
4	2	3	2	4	3	5	1	5	3	4	1	4	4	5	3	4	4	4	3	2	4	5	4	4	3	5	4	1	3	5	3	4	5	4	1	2	2
4	3	2	3	3	3	3	1	3	5	3	5	3	3	5	3	4	4	4	3	2	5	4	5	4	3	3	4	5	4	4	5	2	3	4	2	3	4
4	3	1	3	4	3	1	1	4	5	3	4	4	5	5	4	4	5	5	4	5	4	4	5	5	5	4	3	4	5	4	5	4	5	4	1	1	1
4	4	3	2	2	4	4	3	3	5	2	1	3	4	3	4	2	5	3	4	3	4	3	5	3	4	2	4	3	5	4	3	4	2	4	2	2	1
4	3	5	2	1	2	2	2	5	4	3	3	4	4	5	5	3	4	4	4	3	3	3	5	5	5	4	3	4	3	5	4	4	4	5	2	2	2
4	1	3	2	3	3	4	4	4	5	4	4	3	4	3	3	5	3	4	5	5	3	2	5	3	5	4	3	3	4	3	5	4	3	4	2	2	2
4	2	3	3	3	3	3	2	4	3	3	4	2	4	3	2	2	3	4	5	3	4	3	5	4	1	2	3	4	3	2	1	2	3	4	1	3	1
4	2	2	1	2	3	3	3	5	2	1	1	4	1	3	1	1	1	4	1	1	1	1	1	1	1	1	1	1	1	1	1	1	5	1	1	2	1
4	1	1	1	1	1	3	1	5	5	4	4	2	3	2	4	4	3	5	5	3	3	3	4	4	1	3	4	3	4	4	4	4	4	1	2	3	1
4	4	3	3	2	4	4	4	3	1	1	1	4	4	4	4	4	4	4	4	4	4	4	4	4	4	4	4	4	4	4	4	4	4	5	2	3	1
4	1	3	1	4	4	5	3	4	4	4	4	5	3	3	3	5	3	5	5	5	3	4	4	5	3	3	4	5	3	3	3	5	2	1	1	3	1
4	4	2	2	5	4	4	1	1	1	1	1	4	3	5	5	5	3	2	4	4	1	2	1	5	1	1	4	4	4	4	4	4	3	3	1	1	3
4	3	3	2	3	3	3	1	1	1	1	1	4	4	4	4	4	2	4	3	4	4	3	4	4	2	2	4	4	4	4	4	4	5	5	4	1	4
4	3	1	1	1	3	1	3	4	3	4	5	4	3	3	4	3	5	4	5	4	3	5	4	5	5	4	2	4	5	2	4	5	3	4	4	1	2
3	4	2	3	4	4	3	3	4	4	4	3	5	5	5	4	4	4	4	4	4	5	5	5	5	3	3	3	2	2	4	4	4	4	4	4	3	4
4	1	5	1	2	3	3	3	1	3	5	3	4	3	3	5	3	5	2	4	5	3	5	4	4	5	4	3	2	3	4	5	4	3	2	2	1	1
1	3	1	1	2	3	3	2	3	3	5	4	4	3	4	5	5	3	5	1	1	5	4	4	4	1	3	4	4	4	4	4	4	4	1	2	2	2
4	1	1	3	3	2	3	3	3	3	3	4	4	4	4	3	3	3	3	3	3	4	4	3	3	4	3	4	3	4	3	4	4	5	5	3	2	4
3	3	3	2	3	2	5	2	3	5	4	3	4	3	3	5	5	5	5	3	5	3	4	4	3	4	4	3	3	5	5	5	3	3	4	3	2	3
4	2	2	2	3	3	4	4	3	5	4	3	4	2	3	2	3	3	3	4	5	5	5	5	5	3	3	5	4	4	4	3	3	3	1	2	2	3
4	1	2	2	2	3	3	3	3	3	5	5	4	5	4	3	4	3	3	3	3	3	3	5	4	3	2	4	3	5	3	5	3	5	4	2	1	2
4	2	1	1	4	3	3	3	3	1	1	1	4	3	1	1	1	3	4	1	2	3	1	1	2	3	2	2	1	1	1	1	1	1	1	2	3	1
3	2	3	1	1	5	2	1	1	1	1	1	1	1	4	4	4	1	4	1	1	4	2	1	1	4	1	1	1	1	1	1	1	1	1	2	3	1
4	3	1	1	3	3	3	2	2	2	2	3	5	3	4	2	4	3	2	3	4	4	4	4	4	5	4	3	4	3	3	4	4	5	3	1	3	1
4	2	3	1	2	3	5	5	4	5	4	3	4	2	4	5	3	3	3	3	5	5	3	5	4	5	4	4	5	4	4	5	4	4	4	1	2	3
4	3	5	2	3	4	4	2	5	3	4	4	3	4	1	1	3	4	5	4	4	3	4	2	4	5	3	2	2	2	3	3	1	3	5	2	3	2
4	2	4	1	4	4	3	5	4	1	4	4	4	4	4	4	4	4	4	4	4	1	4	4	4	3	4	4	4	4	4	4	1	4	4	1	1	1
4	3	3	2	5	3	3	3	4	4	4	4	4	4	4	4	4	5	5	2	3	3	3	4	5	2	3	4	5	3	4	3	5	4	3	1	2	3
4	3	1	1	1	3	3	5	3	3	5	3	5	3	5	5	5	3	3	4	3	3	3	5	5	3	5	5	5	4	4	4	3	3	5	2	2	1
2	4	2	1	1	2	3	5	3	1	1	1	1	1	4	1	4	2	4	3	3	3	3	4	3	4	5	2	1	2	4	3	3	5	4	1	2	1
4	3	5	1	3	4	3	5	2	3	5	5	5	5	5	3	3	5	4	4	4	4	4	4	3	2	4	4	4	4	4	4	3	5	5	1	3	1
4	1	3	1	3	5	3	1	1	1	1	1	4	4	3	4	5	1	5	1	4	4	4	4	4	1	2	3	2	4	4	4	5	1	1	2	3	2
2	4	4	3	2	3	3	3	5	4	1	5	5	3	4	4	5	2	5	4	4	3	5	3	5	2	2	3	4	4	5	4	5	5	4	1	2	4
4	2	4	3	5	4	5	2	4	4	1	1	3	4	1	4	4	4	4	4	4	4	4	4	4	4	4	4	4	4	4	4	4	4	4	2	2	1
2	4	2	1	3	4	4	2	5	3	4	5	4	5	1	4	4	4	5	4	4	4	4	4	5	2	5	5	4	4	4	4	2	4	4	2	2	2
4	2	3	1	3	5	3	2	2	2	4	3	5	5	2	1	3	4	2	3	4	1	1	1	1	2	1	2	1	2	2	1	1	1	1	1	2	4
2	3	1	1	2	3	3	3	1	2	2	3	4	1	3	4	5	3	4	5	3	5	3	4	3	2	3	2	2	3	4	4	5	5	5	2	3	3
1	5	4	1	1	1	1	1	1	5	1	5	4	5	5	4	4	5	4	3	2	4	5	3	3	5	2	1	4	2	3	4	2	3	5	3	3	2
4	3	1	1	2	2	3	3	4	5	3	5	2	3	2	5	3	2	2	5	2	5	3	5	3	3	4	3	4	3	4	3	3	2	3	2	2	1
2	2	1	1	1	3	4	4	4	3	2	5	4	3	5	3	5	3	4	3	3	4	3	3	4	5	4	3	4	3	5	3	5	4	3	2	3	1
4	4	2	1	3	4	3	3	1	4	1	1	4	4	4	4	4	1	2	4	4	4	4	1	4	4	4	1	4	4	4	4	4	1	4	1	3	2
2	4	3	1	5	3	4	4	4	4	4	4	4	4	1	4	2	4	2	1	4	4	4	4	4	4	5	4	4	4	4	4	4	4	1	2	1	1
4	4	1	1	3	4	3	1	4	1	1	4	4	4	4	4	4	4	4	4	1	4	4	4	4	1	4	4	4	4	4	4	4	4	4	2	3	3
4	1	1	1	3	3	1	1	4	3	1	1	4	4	2	4	4	3	3	3	4	1	4	2	3	4	3	3	3	3	3	3	1	3	4	2	3	1
4	2	1	1	1	3	5	1	1	1	2	4	3	4	4	1	4	3	5	3	4	4	4	4	5	4	4	4	4	4	4	4	5	4	5	2	3	1
2	4	1	2	1	3	3	1	1	4	4	4	4	4	4	4	4	4	4	4	4	4	4	5	1	4	4	2	4	4	4	1	4	3	1	1	2	2
2	3	3	3	2	3	3	3	4	2	1	2	4	4	3	4	3	3	2	4	4	4	4	2	4	3	3	4	4	5	4	4	4	3	3	3	3	1
4	4	5	3	1	1	5	1	5	1	1	3	5	4	4	4	2	3	4	4	4	4	2	4	3	5	5	5	4	4	4	4	1	5	1	1	3	3
4	3	3	1	3	5	3	1	3	4	4	3	3	4	3	4	5	5	3	3	5	4	3	5	4	3	3	4	3	4	4	4	3	3	3	2	3	2
4	1	1	1	2	4	4	1	1	1	1	4	4	2	2	4	4	3	5	3	4	5	4	4	5	1	4	3	3	5	4	3	5	5	3	1	2	1
4	1	2	1	1	1	5	1	4	3	2	2	1	1	2	3	4	5	5	3	3	4	5	5	5	4	4	4	4	5	4	5	4	5	4	3	3	1
4	1	1	1	3	3	3	3	5	4	4	4	4	5	4	4	5	4	3	4	4	3	5	4	4	4	4	4	4	5	4	4	5	4	3	2	2	3
2	1	1	1	5	4	4	3	2	5	1	1	4	4	4	4	3	4	4	4	4	4	4	3	4	5	4	4	4	3	4	4	4	3	4	1	3	1
4	2	1	1	4	1	5	5	1	4	4	4	1	4	4	1	1	1	1	4	4	4	4	4	1	1	1	4	4	4	1	4	1	1	4	1	2	1
4	1	1	1	3	3	3	3	1	5	4	4	3	2	5	4	4	3	5	3	3	3	4	4	3	2	3	4	4	3	5	4	1	3	1	1	2	1
2	2	1	1	1	2	1	1	2	3	1	4	1	4	2	4	5	2	3	3	4	5	4	3	4	5	2	4	1	5	3	4	4	3	3	1	1	2
4	2	3	2	4	4	3	1	2	4	4	5	3	5	4	3	4	4	4	3	4	1	4	3	5	4	4	3	2	1	4	3	4	4	4	1	2	2
4	4	4	2	3	5	1	2	5	2	1	3	3	4	2	2	2	4	2	4	4	2	3	4	1	4	3	3	1	1	1	1	4	5	2	1	1	2
4	3	3	1	1	1	4	1	4	5	5	4	3	5	4	4	5	4	5	3	4	4	4	4	4	1	4	4	4	4	4	5	4	4	4	1	3	4
4	1	3	3	5	4	4	5	2	1	5	4	4	1	1	2	4	1	1	1	2	1	4	4	1	1	1	5	4	1	1	1	4	2	2	1	3	2
4	4	5	1	4	4	3	5	3	4	1	5	1	3	4	5	3	4	4	1	1	3	5	5	3	3	2	3	4	3	4	2	3	4	5	1	1	3
4	2	5	1	2	3	3	1	4	2	3	3	3	3	5	4	3	2	3	4	3	4	4	3	5	4	4	4	3	3	4	4	3	3	4	1	1	1
4	2	1	2	4	4	3	5	1	4	4	3	3	2	5	1	4	3	2	4	5	4	3	4	1	3	1	5	4	4	3	5	1	1	2	2	2	1
2	4	4	1	3	3	3	2	3	4	4	5	1	2	4	4	4	4	1	3	5	4	3	3	4	3	5	3	4	3	5	4	1	5	1	1	3	1
4	3	2	2	4	5	5	5	4	5	3	1	1	1	1	1	1	2	4	3	5	3	5	3	4	5	1	2	1	1	5	2	3	2	5	1	1	3
4	2	3	1	3	4	5	1	4	4	5	4	4	4	1	4	4	4	4	4	4	4	4	1	1	4	4	4	4	4	4	4	1	4	1	1	3	1
4	1	1	1	4	3	3	2	1	1	2	4	1	1	1	1	1	1	1	1	1	4	4	1	1	4	4	4	4	4	4	1	4	4	4	1	3	1
4	2	5	1	2	5	4	3	2	2	3	4	5	3	3	3	4	4	3	4	3	3	1	5	4	2	5	3	5	4	3	4	3	3	4	1	1	2
4	2	3	1	4	4	3	1	5	3	4	5	2	2	1	5	5	3	3	4	5	5	2	5	4	3	1	3	3	4	4	3	1	1	3	1	3	3
4	2	3	1	4	3	3	3	1	1	3	5	5	3	3	4	2	2	4	1	1	4	3	3	4	4	3	5	4	4	3	3	4	1	1	1	3	1
4	1	3	1	4	3	3	2	2	4	4	4	4	4	5	4	4	5	4	5	5	4	1	3	4	1	1	2	5	4	4	3	3	3	5	1	2	4
4	2	5	1	3	2	2	3	1	1	4	4	1	4	4	4	1	4	4	4	4	4	4	1	4	4	1	4	4	4	4	4	1	1	1	1	1	4
4	2	4	1	1	2	4	1	4	4	4	4	3	5	4	5	4	5	4	4	2	4	2	4	5	4	4	4	3	3	5	4	3	4	5	1	2	1
1	1	5	1	3	3	4	3	2	5	1	2	4	1	1	3	2	5	4	3	1	4	5	4	4	1	1	3	4	1	3	4	1	1	4	3	2	3
4	1	5	3	3	3	3	5	1	3	5	5	4	5	4	4	5	2	4	1	1	4	4	4	4	1	2	3	4	4	4	4	1	3	5	1	1	2
2	2	5	1	4	4	4	5	1	3	5	5	4	1	1	4	4	4	1	4	4	4	4	4	4	1	4	4	4	4	4	4	2	4	4	1	3	1
4	2	4	1	4	3	3	3	4	5	3	4	3	1	5	5	4	2	1	1	5	1	5	4	4	2	4	2	3	4	5	4	1	4	3	2	3	1
4	1	3	1	2	1	2	1	1	4	3	1	1	4	3	3	3	4	4	4	2	4	4	4	4	1	1	4	4	4	5	4	1	1	1	1	2	3
4	2	3	1	2	3	3	1	1	2	1	3	2	3	2	3	4	4	5	3	2	4	4	5	5	1	2	3	3	3	3	4	4	2	1	1	2	2
4	4	3	3	4	4	5	2	1	2	4	4	4	5	4	3	2	5	1	4	4	4	4	5	4	3	4	4	5	5	5	4	4	4	1	1	3	4
4	2	2	3	3	4	3	1	4	4	3	3	4	3	4	4	4	3	4	4	4	4	4	4	4	4	4	4	4	4	4	4	4	4	4	1	3	1
4	2	5	1	2	3	3	1	3	5	4	5	4	4	4	1	3	4	5	4	4	4	4	4	4	5	4	4	4	4	5	4	3	5	1	1	3	3
4	1	1	1	2	2	1	2	3	3	1	1	2	4	4	5	5	4	4	4	3	4	1	4	5	4	1	4	3	5	3	4	3	3	1	2	2	2
4	4	4	1	3	2	2	3	4	2	2	1	4	4	4	4	1	4	4	4	4	4	4	1	4	1	4	4	4	4	4	4	1	1	1	1	2	3
1	1	5	1	3	1	1	1	3	1	1	2	2	1	1	3	4	4	3	5	3	4	4	2	1	5	1	4	4	5	5	1	2	1	1	2	3	1
1	2	3	1	1	3	3	3	4	3	4	5	4	3	3	3	2	1	5	3	2	4	3	2	5	4	3	3	5	4	4	4	2	5	4	1	3	1
2	1	1	1	3	4	3	1	1	4	4	4	1	4	4	1	4	4	1	4	1	4	4	4	4	1	4	4	4	4	1	4	1	4	4	1	2	1
4	4	1	1	3	3	3	2	4	5	3	3	5	4	5	3	3	4	4	4	5	4	2	5	3	1	1	4	4	4	5	4	1	1	1	2	3	4
4	1	3	1	4	5	3	1	1	1	3	4	1	4	4	1	4	2	3	4	4	4	4	4	4	1	2	4	4	4	4	4	4	5	3	1	3	4
4	2	1	3	4	2	2	2	4	3	5	3	1	4	4	5	4	3	3	3	3	5	4	5	1	3	3	2	5	5	3	5	1	1	3	1	2	2
4	3	1	1	4	3	3	3	4	3	4	4	4	5	5	3	4	5	5	5	3	3	5	3	3	4	5	4	5	3	5	3	3	5	5	1	3	1
4	1	5	2	2	2	5	3	4	1	1	1	4	1	4	4	1	1	2	1	4	4	1	4	1	1	1	1	2	4	4	1	1	1	1	2	2	1
4	1	1	1	3	3	5	1	2	3	4	5	4	3	1	3	4	4	3	3	5	3	5	4	3	4	4	5	5	4	3	3	5	3	4	1	3	1
2	4	5	1	2	4	3	3	4	2	4	4	5	3	3	4	4	4	4	3	4	5	5	5	4	1	3	4	4	3	4	4	1	1	1	1	3	1
4	2	2	2	3	4	5	1	1	1	4	4	4	4	5	5	1	3	4	4	3	4	4	4	4	3	5	2	4	4	4	4	1	5	1	1	2	1
4	2	4	1	3	1	3	3	1	1	1	1	1	4	4	1	1	4	1	4	4	4	4	4	1	1	4	1	4	4	4	4	1	4	1	1	2	2
4	2	1	1	3	3	3	1	4	4	4	3	4	1	1	1	1	1	1	4	4	1	3	2	4	4	4	4	4	4	4	1	4	4	4	2	2	2
4	2	1	1	3	3	3	1	1	3	4	3	3	3	3	4	4	4	5	2	4	3	3	4	3	4	5	3	3	3	4	4	3	5	3	1	2	1
4	5	5	1	1	5	3	3	1	1	1	4	4	1	4	4	1	1	4	4	1	1	4	1	4	1	4	4	1	4	1	4	1	1	1	2	2	1
4	4	1	1	2	3	3	3	1	1	2	2	5	4	3	4	4	3	5	4	4	4	4	3	3	3	2	3	3	3	5	4	2	2	2	1	3	1
4	4	4	1	1	3	3	3	1	4	1	1	4	3	4	3	4	4	4	4	5	4	4	5	4	1	4	3	4	4	3	4	3	4	4	1	1	1
4	1	1	1	5	3	3	1	4	3	1	1	1	4	4	5	1	4	4	1	3	4	3	3	4	5	4	4	5	3	4	4	4	4	4	1	2	2
4	2	1	1	2	5	5	3	4	5	1	1	4	4	5	4	4	3	2	1	4	1	5	3	3	4	5	1	1	4	4	1	3	2	2	1	2	4
4	2	3	3	3	5	5	5	1	3	4	4	4	5	5	3	5	4	4	3	5	4	3	3	3	5	5	4	4	3	3	3	4	4	3	1	2	2
4	2	4	2	1	2	5	5	1	1	4	4	5	4	4	4	4	1	2	1	1	5	4	3	4	1	1	1	1	1	4	1	1	1	1	2	2	2
4	1	3	1	2	3	3	3	5	3	4	4	3	5	4	4	4	3	5	4	3	5	4	4	3	5	3	5	3	3	3	4	4	4	3	1	3	1
2	4	3	1	3	4	1	3	5	3	4	4	4	2	3	4	5	4	4	4	2	3	4	4	4	4	2	3	3	3	5	3	3	3	3	2	3	2
4	3	1	1	3	3	3	5	4	2	3	3	4	5	3	5	5	5	5	2	4	4	4	5	5	5	3	5	3	4	4	4	2	1	1	2	2	4
4	2	4	1	2	3	3	1	1	4	1	1	4	4	4	1	4	4	4	4	4	1	4	4	4	4	4	4	4	1	1	1	1	1	4	1	3	1
4	2	1	1	2	3	1	5	3	1	4	4	5	2	1	1	1	4	5	2	3	4	2	4	3	1	4	5	1	4	4	2	1	1	1	1	3	1
4	2	3	1	3	5	3	5	3	4	4	4	4	4	4	4	4	4	3	4	4	4	4	3	4	1	1	4	4	3	2	4	3	1	4	1	2	1
4	3	1	1	3	4	2	2	4	4	4	1	1	1	1	1	1	1	1	4	4	4	4	4	4	1	1	1	4	4	1	1	4	1	4	1	3	2
4	2	5	2	2	3	3	3	4	5	4	5	3	2	3	4	5	5	4	5	4	4	3	5	5	2	5	3	4	4	3	3	5	5	4	2	2	2
4	4	4	3	4	3	3	5	4	4	2	2	4	2	4	5	4	4	3	4	5	4	3	4	5	5	3	4	4	4	4	4	3	3	4	1	3	1
4	2	2	2	4	2	3	5	4	3	5	3	4	4	4	3	5	3	5	3	3	3	5	5	5	4	4	3	5	4	4	4	3	4	4	1	3	1
4	2	1	2	3	4	4	3	2	3	4	3	4	3	5	4	3	2	1	2	4	2	5	1	4	1	4	5	2	4	1	5	2	5	4	1	3	4
2	4	3	1	3	3	3	3	4	2	4	4	3	1	4	4	4	4	4	4	4	4	4	4	4	1	4	4	4	3	4	4	1	2	1	2	3	4
2	3	1	2	4	4	3	3	1	1	4	4	1	5	3	5	3	3	5	5	4	4	3	5	4	4	3	3	4	4	5	4	1	3	4	1	3	2
2	2	3	1	3	4	2	2	1	1	1	4	4	4	4	4	4	4	4	1	1	4	4	4	1	1	4	4	4	4	5	4	4	1	4	1	1	3
4	2	3	1	2	4	5	1	2	3	1	1	4	4	4	3	5	4	4	4	2	4	5	4	3	1	4	3	4	5	5	4	3	3	3	2	3	3
4	2	3	1	3	2	4	1	4	1	1	1	1	4	4	4	1	1	4	4	4	4	1	4	4	1	2	4	4	1	4	4	1	1	1	1	1	1
4	2	4	1	2	3	3	3	1	1	3	3	3	3	3	3	3	3	3	5	5	4	4	4	4	1	2	3	4	4	3	1	1	1	1	1	2	4
4	4	2	2	4	3	3	3	1	1	3	4	4	4	4	1	4	4	4	4	3	4	4	4	4	4	3	4	4	4	4	4	4	4	4	2	3	1
4	1	4	2	2	3	3	1	4	2	4	2	1	5	3	3	2	2	1	1	1	1	1	2	1	2	2	3	3	2	3	3	1	1	1	2	3	2
2	2	1	1	4	3	2	5	2	3	3	3	3	5	4	5	4	5	2	3	5	3	5	4	3	1	4	2	4	3	3	4	5	4	3	1	3	1
4	2	1	1	3	4	4	5	4	4	4	4	1	3	1	4	4	4	4	4	3	4	4	4	4	3	4	4	4	4	4	4	2	4	4	2	2	4
2	2	5	1	3	4	4	3	4	4	4	4	3	5	5	3	2	2	4	5	4	3	3	5	4	1	3	4	5	3	2	3	3	3	4	2	2	4
2	4	5	1	1	4	3	3	4	4	1	1	4	1	4	1	4	1	4	1	4	1	4	1	4	4	1	4	1	4	1	4	1	4	1	1	3	4
4	1	1	2	2	3	3	1	1	2	4	2	5	3	3	4	2	4	4	3	5	4	5	3	1	1	1	1	4	4	3	1	1	4	1	1	1	1
4	3	1	1	4	3	3	1	4	4	4	4	1	4	5	4	4	4	4	4	4	4	4	4	4	1	4	4	4	4	4	4	1	1	1	2	3	1
4	4	3	1	2	3	1	1	5	4	3	4	3	3	3	4	3	5	4	5	2	3	5	2	5	3	5	2	3	4	4	3	3	3	4	2	3	1
4	2	1	3	3	3	3	3	3	4	1	4	3	4	4	4	3	3	5	4	5	4	3	3	3	1	3	4	3	2	5	5	1	3	3	1	4	2
4	1	1	3	3	3	4	3	5	4	4	4	3	3	3	5	4	3	4	4	4	4	4	5	5	5	4	5	4	3	4	4	4	3	3	1	1	3
4	3	1	1	3	4	3	1	4	1	1	1	3	4	4	3	1	1	4	4	4	4	3	4	4	3	3	2	4	4	4	4	1	1	2	1	2	1
4	3	5	1	3	3	3	3	5	4	5	4	3	3	4	4	4	4	4	5	5	4	3	3	3	3	4	4	4	4	4	4	3	5	1	3	1	1
4	2	4	3	3	3	4	5	1	1	1	3	2	3	3	3	2	4	3	4	4	3	3	5	4	1	3	4	5	4	5	5	4	1	4	1	2	1
2	4	3	1	3	5	5	1	3	4	2	2	4	3	2	3	4	2	3	3	3	4	3	3	4	3	4	4	3	2	5	2	2	3	2	2	3	1
3	4	3	2	2	2	3	2	2	4	2	3	2	2	2	4	2	2	3	3	3	5	3	2	4	3	4	3	4	3	2	2	3	3	4	2	2	4
4	2	3	1	4	3	4	3	4	5	5	3	1	4	5	4	4	4	2	4	5	4	4	4	4	5	4	4	4	4	4	4	5	5	4	2	1	1
4	4	3	3	4	3	3	5	3	3	4	3	4	4	4	4	4	3	4	4	3	4	4	4	4	3	4	3	4	3	4	4	4	3	3	2	3	1
4	2	1	1	3	4	1	3	5	4	2	3	3	2	5	5	5	4	2	5	3	5	3	4	4	4	2	3	3	3	5	2	4	1	4	2	2	1
4	2	1	1	5	3	3	3	3	2	5	3	3	4	4	4	5	5	3	2	3	2	4	3	4	4	3	3	4	4	3	4	5	5	4	1	3	1
4	2	5	3	3	3	3	3	3	3	4	3	1	5	1	1	1	1	3	1	4	5	3	4	1	1	1	1	1	1	1	1	4	4	5	1	3	1
3	2	4	1	4	3	3	4	1	4	4	1	4	3	4	4	1	4	4	1	4	4	1	1	1	1	4	4	1	4	4	1	4	1	1	1	3	1
4	2	2	1	2	1	3	1	3	5	4	1	4	4	4	3	4	3	5	4	5	3	3	5	4	5	4	4	2	2	2	5	2	1	3	2	2	2
4	4	3	1	3	1	5	1	3	4	3	4	3	2	2	3	4	2	2	3	3	3	4	3	3	3	4	4	4	3	3	4	4	4	3	2	3	1
4	3	2	2	3	4	4	1	2	3	1	2	4	4	3	4	3	5	3	2	2	4	4	3	4	3	5	4	3	3	3	3	4	4	3	1	3	2
4	2	3	1	3	3	3	3	4	1	1	4	1	4	4	5	4	3	5	3	5	4	5	4	5	4	5	3	4	3	5	2	4	4	4	2	2	1
4	2	3	1	2	3	5	1	4	5	2	2	3	4	2	2	4	4	3	5	4	4	4	4	4	3	4	4	4	4	3	5	3	4	4	2	2	2
4	1	3	1	4	5	5	1	4	4	4	4	4	4	4	4	4	4	4	5	4	4	4	4	4	4	5	4	4	4	4	4	4	4	3	1	3	1
4	1	4	1	3	1	5	3	5	4	5	5	4	2	3	5	4	4	5	5	5	5	4	4	4	4	4	3	3	3	3	4	2	3	3	1	1	2
4	1	1	1	4	3	5	3	3	4	4	4	4	5	4	4	4	4	5	5	4	4	4	4	4	5	5	3	4	4	3	4	4	3	4	1	3	1
4	1	3	3	5	1	4	3	3	5	4	3	2	2	1	3	4	5	3	4	5	4	3	2	1	5	2	3	2	4	3	3	4	3	2	1	3	3
4	1	1	1	2	2	2	2	1	5	1	1	1	5	5	5	5	5	5	5	5	5	5	5	5	4	5	5	4	3	3	3	3	3	1	1	3	1
4	2	1	1	2	1	1	1	3	4	3	4	3	4	5	3	4	5	3	4	3	2	3	4	1	2	3	4	4	4	4	4	4	4	4	2	1	1
4	1	2	2	4	4	4	1	3	2	2	4	3	4	3	4	2	3	4	2	5	3	3	4	2	2	3	5	3	4	2	1	3	2	2	1	2	1
4	4	2	2	5	4	4	1	3	2	4	2	5	3	4	3	1	2	5	2	4	3	4	2	5	4	3	5	1	2	4	4	5	3	3	1	2	3
4	2	1	1	4	5	2	2	3	4	4	1	5	3	2	4	4	4	4	3	4	3	5	5	1	4	5	5	2	3	3	4	3	3	3	1	3	3
4	2	1	1	4	4	3	3	4	4	4	3	5	1	4	4	4	3	5	5	4	4	5	5	1	5	3	2	2	2	4	4	4	1	1	1	2	1
2	1	2	1	1	4	2	5	4	5	3	3	3	4	3	4	3	4	4	5	2	3	5	2	4	5	5	4	3	4	3	4	2	4	3	1	3	2
4	4	4	1	2	3	4	1	5	4	4	5	4	4	5	3	5	3	3	4	3	3	3	5	4	1	1	2	5	4	3	4	3	4	4	3	2	1
4	1	4	1	4	3	5	3	4	5	4	4	4	4	4	4	4	4	4	5	3	4	4	4	4	4	5	4	4	4	3	4	4	3	4	1	3	3
4	4	1	3	2	3	3	3	4	5	3	5	4	4	5	4	5	3	4	3	3	3	4	3	3	4	4	3	3	3	3	4	3	3	4	1	3	1
4	4	1	1	3	4	4	1	4	5	4	4	3	4	4	4	3	3	3	5	2	3	3	5	4	3	5	3	4	5	5	3	3	3	5	1	2	4
4	5	4	2	5	3	3	1	3	5	4	2	3	2	2	2	1	5	4	3	2	4	5	4	3	4	2	5	4	3	2	2	1	2	4	1	3	2
2	2	5	1	1	1	1	1	1	2	3	2	4	2	3	4	3	5	4	4	4	2	4	5	1	1	2	3	3	3	4	4	1	1	1	1	1	1
4	2	4	1	5	3	3	1	4	1	1	3	4	4	3	1	2	4	3	1	5	4	4	4	4	3	3	4	5	3	4	3	5	4	3	1	2	1
4	3	2	2	5	4	4	4	4	4	4	3	5	4	3	3	5	4	4	5	3	4	3	2	3	5	2	3	4	5	4	3	2	5	4	1	2	4
4	2	3	1	2	2	4	4	4	4	2	4	5	4	3	3	5	4	4	5	3	4	3	2	3	2	2	3	4	5	4	3	2	5	4	1	3	4
4	3	2	2	5	4	4	4	4	4	4	3	5	4	3	3	5	4	4	5	3	4	3	2	3	5	2	3	4	5	4	3	2	5	4	1	1	2
4	3	2	2	5	4	4	1	4	4	4	3	4	2	3	3	3	2	4	1	1	1	2	3	5	3	3	4	1	4	4	4	5	5	4	1	2	4
4	1	3	3	2	5	5	3	5	3	4	5	3	2	4	5	4	5	3	4	3	4	5	4	5	4	3	2	4	5	3	3	5	4	2	1	2	1
4	2	2	2	5	5	5	5	4	3	2	2	3	3	2	4	4	4	4	3	5	3	3	5	4	5	4	5	5	4	4	4	5	5	3	2	2	1
2	1	1	1	2	3	3	1	3	1	3	4	2	4	5	4	3	3	2	2	5	3	2	5	3	3	3	5	4	2	1	3	1	3	2	3	3	1
4	1	3	3	5	5	1	1	4	3	5	3	4	4	5	3	2	4	3	3	4	4	4	3	1	1	1	2	4	3	3	3	4	3	3	2	3	3
4	1	3	1	2	2	2	1	1	3	4	4	5	4	5	4	4	4	4	4	4	4	4	4	4	3	4	3	4	4	4	4	1	1	4	2	3	1
4	4	2	2	2	4	1	5	4	5	5	4	2	4	4	5	4	4	5	3	4	2	1	1	1	1	4	5	3	4	5	3	5	4	4	2	1	1
1	3	1	1	5	5	4	4	4	4	4	4	4	4	5	5	5	5	4	4	4	2	3	3	3	2	2	2	1	1	1	4	4	4	5	1	3	1
3	3	1	1	2	4	4	4	3	5	3	4	4	2	3	4	4	4	4	4	4	4	4	4	4	4	3	4	2	5	3	4	4	3	4	1	2	1
4	1	1	2	1	1	2	2	4	3	4	5	4	3	4	3	3	4	3	5	4	2	3	2	2	4	3	3	3	3	3	3	3	3	3	1	1	1
1	2	4	2	2	4	3	4	1	1	4	1	3	3	3	3	3	3	2	3	3	4	4	4	4	3	5	2	3	3	4	2	4	3	2	1	3	1
1	3	2	2	3	2	2	1	5	4	5	4	4	5	4	3	2	4	3	5	4	3	2	4	3	4	5	4	3	5	3	5	4	4	3	1	1	1
4	2	3	3	3	3	1	5	1	3	2	4	5	4	3	4	3	3	4	1	4	5	3	3	1	1	3	5	4	3	4	2	4	3	4	1	1	1
2	2	3	3	2	5	3	2	4	4	4	4	4	4	4	4	4	4	4	5	4	4	4	4	2	1	1	4	4	2	3	4	2	2	1	2	1	2
3	1	1	1	1	1	3	2	3	5	4	5	3	5	2	4	5	4	5	4	4	4	3	1	1	4	5	4	3	5	4	3	5	1	1	1	1	3
4	1	1	3	1	1	2	1	5	3	4	3	4	5	2	4	5	3	2	1	4	4	3	5	4	5	4	3	5	3	4	3	4	3	4	4	1	1
4	3	3	1	3	3	3	3	4	5	3	3	5	5	3	5	3	2	5	4	3	4	4	4	5	2	2	5	4	4	4	4	2	2	1	1	2	3
3	2	4	3	4	2	3	2	5	3	5	3	4	4	3	4	3	4	3	3	4	5	4	3	5	3	5	3	4	3	3	3	4	5	1	2	1	1
4	4	3	2	3	4	4	4	4	3	4	3	5	3	5	4	3	4	5	3	4	4	5	4	2	4	3	3	3	4	5	3	5	3	2	3	1	2
4	4	5	2	4	4	4	3	3	4	4	4	5	3	4	4	4	3	5	3	3	4	3	4	5	4	3	5	3	5	5	5	3	4	4	3	1	1
3	4	5	2	4	3	4	3	4	5	4	3	3	4	3	4	4	5	4	4	2	4	5	3	5	5	4	5	3	3	5	4	3	4	5	3	1	1
3	2	3	2	4	4	3	4	4	2	3	4	3	4	3	5	4	5	3	4	4	3	4	3	5	5	3	4	5	4	3	5	4	4	3	2	2	1
4	1	4	2	3	4	4	4	5	2	4	5	2	3	5	4	3	3	3	4	3	3	3	3	5	5	4	3	5	2	4	3	4	3	4	4	1	2
4	4	3	2	4	4	4	4	4	4	3	5	3	3	2	5	3	5	4	4	4	4	4	5	2	4	4	4	4	4	4	4	4	4	4	1	3	1
4	1	2	1	2	4	5	2	1	3	4	5	4	3	3	4	4	4	4	1	2	5	2	4	4	1	2	2	3	4	3	1	1	1	1	2	1	4
2	4	3	1	1	5	5	5	1	3	4	5	5	5	1	1	1	1	5	3	4	1	1	1	1	3	3	1	1	4	5	1	4	4	1	2	3	1
2	3	5	1	3	3	3	3	1	1	1	1	2	4	4	3	1	1	1	1	1	4	1	1	1	1	1	4	4	1	1	1	1	1	1	2	3	1
2	2	2	1	3	1	3	1	3	3	4	4	4	5	4	3	5	4	4	5	4	5	5	4	5	4	5	4	5	4	5	5	5	4	4	1	3	2
4	2	4	1	1	5	5	5	5	4	4	3	3	4	4	3	5	5	1	5	4	2	3	4	4	3	4	2	3	2	4	2	3	3	3	2	3	2
4	2	1	3	3	4	4	5	4	5	3	2	3	4	5	3	3	5	5	5	5	4	5	4	5	1	5	3	5	4	4	5	5	3	3	2	2	4
4	1	1	1	4	4	4	2	2	5	4	2	3	1	1	2	2	1	1	1	2	1	1	1	1	1	1	1	2	1	2	2	2	2	1	2	2	2
4	2	4	1	3	3	3	3	3	3	3	3	5	1	1	4	3	3	5	5	5	5	5	5	5	3	3	5	2	2	3	3	3	3	3	2	2	1
1	2	3	1	1	4	4	2	3	3	3	4	5	2	4	4	5	3	2	3	2	3	2	5	4	3	4	4	4	3	4	4	3	4	3	1	2	3
2	1	1	1	3	4	5	5	1	1	4	1	4	1	1	4	1	4	4	4	1	4	4	4	4	1	4	4	4	4	4	1	1	1	4	3	3	4
4	2	2	3	2	3	3	3	4	3	3	5	5	5	3	3	2	5	3	5	4	4	4	4	3	3	4	4	4	5	5	5	4	5	4	2	3	2
4	2	3	1	3	2	5	3	2	2	5	5	5	4	1	3	2	2	3	5	3	3	3	5	2	4	3	4	3	4	3	4	4	3	1	1	3	2
2	5	3	1	3	2	3	5	4	5	2	4	3	3	4	3	5	5	5	4	5	4	4	4	4	1	3	4	5	3	5	5	1	4	1	3	2	1
4	2	3	1	2	2	5	5	3	2	3	3	5	2	2	3	5	5	3	5	4	3	5	5	4	3	3	5	5	3	3	3	4	3	5	2	3	1
2	2	3	1	2	3	3	1	4	3	3	2	4	2	3	2	4	3	3	2	3	5	4	4	4	4	3	5	3	3	5	3	2	5	1	3	3	2
2	4	3	1	3	3	3	2	1	1	2	4	4	1	1	4	1	4	3	2	1	4	4	4	4	5	4	3	3	4	4	4	4	5	3	2	3	3
2	2	1	1	4	5	5	5	3	3	2	2	2	4	4	4	4	5	3	5	5	4	4	4	4	1	1	3	4	3	3	3	5	3	5	2	3	1
2	1	5	1	2	3	4	2	3	4	1	2	1	4	3	3	4	3	2	1	3	5	3	4	2	2	2	3	5	1	4	2	1	3	1	2	2	4
4	2	5	1	3	3	3	3	1	3	4	4	4	4	1	3	4	5	5	5	4	4	3	4	1	3	3	4	3	3	3	4	1	1	1	1	2	4
4	2	3	1	2	3	2	3	4	5	5	2	1	4	5	4	4	4	3	4	4	3	5	4	4	3	3	3	4	4	4	4	3	3	3	2	3	1
2	1	1	1	2	3	3	1	1	2	3	1	4	3	3	4	3	4	4	1	3	4	2	3	2	1	4	3	3	4	4	5	2	2	1	1	3	4
4	1	3	1	3	3	3	3	4	3	5	4	3	4	4	3	3	4	5	5	4	3	4	5	4	3	3	3	4	4	4	5	3	5	5	2	2	2
4	2	3	3	3	1	3	1	3	1	3	5	2	2	4	1	1	1	1	1	2	1	1	2	1	1	3	1	3	1	5	2	5	3	1	1	1	1
4	2	1	3	3	3	5	1	4	1	3	4	5	1	1	4	4	5	4	3	2	4	2	4	4	4	5	3	4	1	3	4	3	4	1	2	2	2
4	2	1	1	3	3	3	1	4	4	2	4	5	3	3	5	4	4	3	4	3	4	4	4	4	4	5	3	4	4	4	4	4	4	5	1	2	3
2	1	3	1	3	4	3	1	3	1	5	2	3	3	1	4	4	3	1	1	2	3	1	1	4	1	3	3	5	4	5	1	1	1	1	2	3	4
4	5	1	1	4	5	2	1	4	4	4	4	4	4	4	4	4	4	4	4	4	2	5	5	5	2	4	3	4	5	4	4	4	1	4	1	1	3
2	1	3	1	3	4	2	3	5	4	3	4	4	3	5	3	5	3	5	4	3	2	1	2	2	4	4	4	3	5	4	3	4	2	3	2	1	2
4	2	2	1	3	3	3	3	5	3	2	2	1	4	4	1	3	3	5	4	4	4	5	3	4	4	3	5	4	4	4	2	4	3	5	1	2	1
3	1	1	1	3	3	2	1	3	2	1	3	3	3	4	4	1	4	3	3	1	4	3	5	2	1	3	4	3	4	4	3	3	3	2	1	2	2
4	2	2	2	5	4	3	1	2	4	3	4	3	4	4	4	4	5	4	3	5	4	4	4	4	4	4	5	4	5	4	3	4	2	3	1	1	1
4	2	5	1	3	3	2	1	3	1	1	1	5	1	1	1	4	1	4	4	1	1	1	4	4	3	3	4	4	4	4	4	4	3	4	1	1	1
4	4	1	1	3	3	3	3	4	5	2	2	3	3	3	3	4	4	5	4	5	4	3	4	5	2	3	1	3	5	3	4	5	3	1	1	2	2
4	5	1	3	3	3	3	3	1	2	3	3	1	1	3	3	4	4	4	4	5	4	3	3	4	4	3	4	4	4	4	4	1	4	4	1	2	2
4	2	1	3	3	5	5	1	4	3	5	3	3	4	1	4	3	3	5	4	2	4	5	5	5	4	4	3	3	5	5	4	4	4	4	1	2	3
3	1	2	1	3	3	3	3	4	3	5	2	4	4	4	3	4	4	4	3	4	5	4	4	5	4	4	3	1	5	4	3	2	4	3	2	2	1
4	1	3	2	4	3	1	1	4	2	2	2	2	5	1	5	4	5	5	2	5	4	4	5	4	1	2	2	3	2	4	4	4	5	4	1	1	1
2	1	2	1	2	2	1	2	4	3	5	4	3	4	5	4	3	2	4	2	4	2	3	4	5	4	3	4	5	4	5	4	4	4	4	2	1	1
4	4	1	2	1	1	2	1	3	4	5	4	3	5	2	5	4	4	2	3	4	3	5	4	3	3	5	4	3	4	3	4	5	3	5	1	1	4
4	2	5	1	2	3	3	3	1	1	1	3	3	1	1	1	1	1	1	2	2	2	2	1	1	1	1	1	1	1	1	1	1	1	2	3	2	1
2	2	2	1	2	2	3	2	4	3	4	5	3	4	3	5	4	3	2	3	5	3	4	4	4	4	5	3	4	3	5	4	3	2	2	3	2	2
4	1	5	1	4	5	5	5	3	4	4	4	5	5	3	4	4	5	5	4	4	4	4	4	1	4	4	4	5	4	4	4	4	4	4	1	2	1
4	4	5	3	4	3	3	3	5	4	3	2	1	4	4	4	3	5	4	3	2	4	4	3	4	5	4	3	3	4	4	4	3	4	4	2	2	3
2	2	4	2	3	4	4	1	4	3	2	4	4	4	5	4	3	4	4	1	3	5	4	4	4	5	5	1	3	4	3	3	4	5	2	1	2	3
4	4	3	3	4	3	3	3	4	1	3	2	5	5	4	3	4	3	3	5	5	3	4	4	5	1	4	5	3	4	4	4	1	3	3	2	2	1
4	1	2	1	3	3	2	1	1	4	1	1	1	3	5	4	4	1	4	1	4	4	4	4	1	1	1	4	4	4	4	4	1	1	1	3	1	1
4	4	4	1	3	1	3	1	4	5	2	5	2	3	4	3	3	4	3	3	3	4	4	4	3	1	2	2	2	2	3	2	5	4	5	2	3	1
4	4	5	1	3	3	5	2	3	4	1	1	4	2	2	4	5	4	5	3	2	4	4	4	4	2	5	3	3	4	5	3	5	4	1	2	3	1
4	1	1	2	3	3	1	1	1	4	3	4	3	5	4	3	4	3	5	4	3	3	5	4	4	5	4	4	3	4	4	4	3	4	3	1	2	2
4	2	2	2	4	3	3	3	3	5	4	4	5	3	3	3	4	3	4	5	3	1	5	5	4	3	3	5	2	4	4	3	4	4	1	2	3	2
3	2	1	1	3	3	3	3	4	5	1	5	3	1	1	1	1	3	3	1	1	3	4	4	2	1	1	3	4	4	3	3	1	1	4	2	3	2
4	3	1	3	5	3	3	3	1	3	1	3	4	4	4	4	4	4	3	4	3	4	4	4	4	5	4	5	4	4	4	4	4	1	3	2	1	4
4	2	1	1	5	5	5	3	5	1	1	3	1	1	4	3	3	4	1	3	1	5	3	4	4	1	4	4	5	4	3	1	1	1	1	1	3	1
3	1	3	3	4	4	4	3	3	3	4	4	3	2	2	2	2	3	4	3	5	4	4	4	1	4	3	3	2	4	4	5	5	5	5	1	3	1
4	4	2	3	3	3	3	5	3	4	2	2	5	2	4	2	3	4	5	4	5	3	5	3	4	3	4	5	4	4	3	4	2	2	3	1	2	3
3	3	1	3	3	2	4	2	1	4	3	2	2	4	5	3	4	4	4	4	4	4	4	3	4	3	5	4	1	3	3	5	1	3	4	2	3	3
4	4	5	3	2	3	3	3	4	4	3	3	3	3	4	4	4	4	4	4	4	5	4	4	4	5	5	4	5	4	4	5	4	3	1	2	3	3
4	1	4	1	4	4	3	3	4	4	1	1	4	4	2	4	4	4	4	4	5	4	4	4	4	4	4	4	4	4	4	4	2	4	4	2	1	1
1	1	4	2	3	3	3	3	1	1	5	3	1	4	2	5	2	3	5	2	2	3	2	4	5	1	2	3	4	5	4	4	2	1	1	1	1	2
4	1	1	3	3	3	2	2	5	4	4	5	1	4	1	4	4	4	4	4	3	4	4	4	4	5	4	5	4	4	4	4	4	3	4	3	2	3
4	4	4	1	3	3	3	3	4	5	4	4	4	3	4	3	4	4	3	4	3	4	3	4	3	4	5	3	3	4	5	4	1	3	2	2	3	1
4	4	1	1	4	4	5	3	1	1	5	1	5	4	3	4	4	4	3	4	3	4	5	4	4	1	5	5	1	4	5	4	1	1	4	2	1	2
4	5	4	1	3	3	3	3	4	3	4	4	5	3	2	3	4	4	5	4	1	4	4	4	4	5	5	4	3	4	2	4	1	4	3	2	2	3
2	1	3	1	3	4	4	3	4	5	4	4	4	4	3	1	2	4	4	5	3	3	5	4	4	5	3	5	4	4	4	5	1	3	5	1	2	3
4	1	3	1	3	3	1	4	5	4	3	4	5	3	5	5	4	4	4	3	2	2	3	5	4	3	3	4	3	4	4	3	2	5	2	1	2	1
4	2	5	2	4	4	3	1	1	5	1	1	1	5	5	1	1	3	4	4	3	5	5	5	1	3	4	5	5	4	3	5	4	1	3	1	1	3
4	2	1	2	4	4	3	1	4	4	3	3	3	2	4	3	5	3	4	3	3	3	5	5	3	4	4	4	5	4	4	5	3	5	5	2	2	2
4	1	5	3	3	3	2	1	4	2	2	2	5	3	1	4	2	2	2	4	1	4	4	4	4	5	4	5	4	4	4	4	1	1	1	2	2	3
4	1	4	3	2	3	3	1	4	2	5	5	3	1	1	3	4	4	5	3	3	3	4	3	3	3	5	2	2	4	3	4	1	1	4	2	1	2
4	2	3	1	3	1	4	2	4	3	4	1	4	1	4	1	1	1	4	4	4	4	4	4	1	1	1	4	4	4	4	4	1	1	4	1	1	4
2	1	1	1	2	1	5	1	5	1	5	3	4	4	2	5	2	4	1	1	1	4	4	4	4	1	3	4	2	4	4	4	1	1	5	2	2	2
4	4	1	1	4	4	4	2	3	5	4	3	3	4	4	4	4	4	4	4	4	4	4	3	3	3	5	5	4	4	3	4	3	4	4	2	2	1
4	2	4	1	2	4	4	2	4	4	1	1	2	5	4	4	4	4	2	5	2	4	2	2	3	1	4	1	4	4	4	4	1	4	1	1	2	2
4	2	3	2	3	3	4	3	2	3	1	1	4	3	3	4	5	5	3	2	4	3	2	4	4	4	5	3	3	4	4	2	3	3	3	2	3	2
3	1	3	2	4	4	5	3	4	2	4	4	2	1	2	4	4	4	2	5	4	4	4	4	4	3	2	4	5	4	4	4	5	3	3	1	2	3
4	2	3	1	2	5	5	3	4	2	1	3	4	3	4	3	5	5	5	5	4	3	3	5	3	3	5	5	3	5	3	3	4	4	4	2	2	3
2	1	4	1	3	3	3	3	4	5	3	5	3	2	3	3	5	4	3	3	1	4	4	4	4	5	4	4	4	4	4	4	1	4	1	2	3	3
4	1	2	1	3	1	2	2	1	5	4	4	3	3	3	5	3	3	4	3	2	2	2	2	4	2	1	5	4	3	3	3	1	3	1	2	3	3
2	2	1	2	4	4	3	3	3	3	2	2	1	1	1	4	2	2	5	3	3	1	4	3	1	1	1	3	1	1	1	1	4	3	5	2	3	1
2	1	5	1	2	2	2	2	1	2	2	2	3	1	1	2	2	3	3	2	1	2	1	2	5	1	2	2	2	1	2	3	1	1	1	1	2	3
4	4	1	1	4	3	3	1	1	5	5	5	5	3	4	5	4	5	5	3	3	4	5	3	5	3	4	3	5	3	5	3	5	5	3	1	2	2
4	5	1	3	4	4	4	1	3	3	4	4	5	5	4	3	3	3	3	4	4	4	4	4	4	4	4	4	4	4	4	4	4	3	4	1	1	3
4	3	3	3	2	3	2	5	1	3	5	4	2	3	4	4	2	3	2	3	5	4	3	2	3	5	4	5	4	4	4	4	1	4	5	1	2	2
2	1	1	1	3	4	4	3	5	3	4	4	4	4	4	3	2	1	1	1	4	1	5	4	2	1	5	3	3	2	3	3	1	4	1	2	3	1
4	1	1	3	4	4	3	5	2	3	1	1	4	2	2	3	3	4	2	4	1	2	5	3	3	1	4	3	4	5	3	3	1	1	3	1	3	2
4	2	3	2	4	1	1	1	1	5	5	4	4	5	2	3	4	4	4	4	4	4	4	4	4	4	3	4	4	4	4	4	3	5	1	1	2	4
4	2	1	1	3	4	4	2	3	4	4	4	3	4	3	5	3	3	4	4	4	3	4	4	4	4	5	3	3	4	4	5	3	3	4	1	2	2
4	3	1	2	2	1	2	4	4	3	2	1	3	4	4	4	3	4	4	4	5	4	5	4	3	4	3	3	4	3	4	4	4	4	4	2	2	3
4	2	3	1	3	3	5	2	3	4	3	3	5	3	3	4	3	4	5	5	4	4	5	5	3	4	4	5	5	4	5	3	4	4	3	1	2	2
4	2	1	2	2	3	3	3	1	4	1	1	1	4	4	1	2	1	2	4	5	4	4	2	4	1	4	5	4	3	5	4	3	4	4	1	1	4
4	3	1	1	4	5	2	5	5	3	4	5	3	4	3	2	5	5	3	3	2	3	1	3	4	5	4	5	3	4	3	4	1	2	3	2	3	3
4	1	3	1	3	3	3	1	5	4	2	4	4	5	4	1	4	4	4	4	4	4	4	4	5	4	3	4	4	3	4	4	5	3	3	1	3	4
4	2	4	2	2	1	4	2	3	4	2	5	3	4	4	3	4	3	5	2	3	5	3	5	5	3	4	2	4	3	3	1	1	2	2	1	1	2
2	1	1	1	3	1	1	1	5	3	5	3	3	4	4	3	2	4	4	3	4	5	4	5	4	4	3	3	4	4	4	3	5	4	2	1	1	2
2	1	1	2	3	3	3	3	4	4	3	4	3	4	4	3	4	4	4	4	4	3	5	4	4	4	5	5	3	2	3	3	5	4	3	1	2	4
4	3	1	1	3	2	2	2	3	4	4	4	4	4	5	3	5	4	4	2	3	3	3	3	5	4	4	4	4	3	3	4	4	4	4	4	1	4
4	1	3	1	2	2	3	2	2	4	2	3	5	2	2	4	3	3	4	5	3	3	4	4	1	5	3	4	5	4	2	3	2	3	1	1	2	1
4	4	1	1	3	2	5	5	4	3	5	4	4	3	4	5	5	4	3	4	5	3	4	4	4	4	3	5	3	4	5	4	3	3	2	2	3	3
4	2	4	3	5	3	5	2	3	4	5	5	4	3	1	2	3	4	4	3	2	2	1	2	4	5	4	3	5	4	3	3	4	5	1	2	1	1
2	1	2	2	2	1	1	3	5	4	4	4	4	4	5	3	3	5	4	4	3	4	4	3	4	5	3	4	3	4	3	4	4	3	3	1	2	4
4	1	1	1	4	3	3	3	2	4	1	5	4	3	3	3	5	4	1	3	3	4	3	3	4	4	3	5	4	4	4	4	1	5	1	4	3	4
4	1	4	3	3	3	3	1	4	5	3	5	4	3	4	5	3	4	3	5	1	4	3	4	4	4	5	1	4	4	3	4	3	4	5	2	1	2
4	1	5	2	3	5	3	1	1	3	2	4	4	5	3	1	4	2	4	3	4	3	2	5	3	4	3	5	4	3	2	1	2	3	4	4	3	4
4	4	2	2	3	4	4	4	4	4	4	4	4	4	4	4	4	4	3	4	3	3	4	3	4	4	5	3	3	4	5	3	4	3	5	1	2	4
4	1	1	1	5	3	3	1	4	5	5	3	3	4	4	4	3	3	2	4	4	3	3	4	4	4	5	5	4	4	3	5	5	4	5	2	1	3
2	4	5	1	4	5	3	3	4	2	4	4	4	4	4	4	4	4	1	4	4	3	4	2	3	5	5	5	5	5	5	3	3	3	3	2	2	2
4	2	1	3	4	3	3	1	4	5	4	5	4	4	4	2	5	3	3	4	4	2	3	4	1	4	4	5	3	4	5	4	5	4	4	2	2	2
4	3	3	3	3	1	2	5	2	3	2	1	5	3	3	2	3	4	4	1	3	4	2	3	4	2	3	4	3	4	3	3	5	5	4	2	1	1
2	5	1	1	2	4	3	3	4	3	5	3	4	4	4	5	5	5	4	4	5	1	3	2	4	3	5	3	2	2	5	2	5	5	3	4	1	3
3	5	1	1	2	3	3	2	1	1	1	5	5	1	1	4	4	5	4	1	1	4	5	5	1	1	5	5	4	4	3	1	4	5	4	3	1	2
4	3	1	1	3	2	2	1	4	4	4	3	4	4	4	4	3	4	4	4	3	4	5	3	4	5	3	4	4	4	4	4	1	4	1	3	2	3
4	1	1	1	3	3	1	1	4	5	4	3	5	4	3	3	5	5	5	3	5	5	5	5	5	4	5	3	5	4	5	3	4	5	3	1	2	1
4	1	2	1	3	3	3	3	3	2	3	3	3	4	3	4	4	4	5	4	4	4	4	3	3	1	5	3	3	2	4	4	1	3	3	1	2	4
4	1	5	1	3	4	5	2	1	1	3	1	2	3	1	4	4	1	3	3	1	1	1	1	4	1	2	3	1	1	4	4	4	2	1	2	2	2
4	4	3	1	3	3	1	1	1	3	2	4	4	4	3	3	4	2	2	4	3	4	3	2	2	2	3	5	2	3	5	2	2	1	1	2	2	2
4	2	3	1	2	3	2	2	4	3	1	4	3	5	3	5	5	3	4	3	3	3	5	4	2	1	3	3	3	1	3	4	4	5	1	1	2	4
4	5	4	1	2	3	3	5	1	1	1	1	4	3	3	1	1	3	1	1	1	1	1	1	1	1	1	2	2	2	2	1	1	1	1	2	1	1
4	4	1	1	3	4	3	1	5	1	4	4	5	4	3	4	3	3	4	5	4	4	5	3	4	1	4	4	4	4	4	4	4	4	4	1	2	2
1	3	3	1	2	4	3	3	4	4	4	1	4	1	1	4	4	4	1	1	1	4	4	4	4	4	4	4	1	4	4	4	1	4	4	2	1	3
4	1	2	1	4	5	2	5	4	4	3	4	4	5	2	1	4	4	4	1	4	4	4	4	4	5	5	5	3	4	4	4	1	3	4	3	2	2
2	5	1	1	2	4	1	2	4	4	5	4	4	5	1	1	4	5	4	4	4	4	1	4	2	5	5	3	4	3	5	4	5	4	4	2	3	1
4	1	5	1	3	3	3	1	4	1	4	1	5	3	4	4	1	3	5	3	1	4	4	3	4	3	4	5	3	4	5	4	5	5	2	2	2	4
2	1	3	1	2	3	3	1	1	1	1	1	4	3	1	1	1	2	3	1	2	1	1	1	2	1	2	1	1	3	4	1	1	1	1	2	1	2
2	1	1	1	3	1	4	1	5	2	2	2	5	2	4	4	3	2	3	2	2	2	2	2	2	2	3	2	2	2	4	2	2	2	1	1	3	2
4	1	2	2	3	3	3	3	5	5	2	5	4	3	4	3	4	3	3	4	2	4	5	4	3	5	4	4	3	3	5	2	3	3	1	2	2	3
4	2	3	1	3	4	4	5	4	3	3	3	4	5	3	4	4	4	5	2	2	4	4	3	5	5	2	5	3	2	3	3	4	5	4	1	2	2
4	1	2	3	4	4	4	5	1	4	4	4	4	4	5	4	4	4	4	4	4	4	4	4	4	3	4	4	4	4	4	4	4	5	4	2	3	3
4	2	1	1	4	4	5	5	5	1	3	1	5	4	4	5	2	4	3	5	4	4	4	4	4	2	3	4	4	5	4	4	1	2	1	2	3	3
4	2	5	1	2	3	1	1	1	1	4	1	1	1	1	2	1	1	2	3	3	1	1	4	4	3	5	3	4	3	4	4	4	4	1	1	3	1
4	1	1	1	3	4	4	5	4	1	5	1	4	1	4	1	1	1	3	4	1	1	1	4	1	1	4	2	1	4	2	1	1	2	1	1	3	1
2	5	1	1	2	3	2	1	4	3	1	1	4	3	1	3	4	4	4	1	2	3	4	5	4	1	2	2	3	1	2	4	1	4	3	1	2	4
3	2	3	2	4	3	3	1	1	5	1	1	3	3	1	3	2	1	3	4	3	4	4	1	3	2	3	4	5	4	4	4	4	2	1	2	3	4
4	2	4	1	4	2	2	2	5	4	2	3	4	5	2	4	2	5	3	5	4	3	3	4	3	1	4	4	5	4	4	4	5	2	5	1	1	2
4	1	5	1	3	1	4	5	4	3	4	2	1	4	3	4	3	3	4	3	3	2	4	1	2	1	1	1	2	2	3	3	2	4	4	1	3	1
4	2	5	3	3	3	3	3	3	4	2	2	4	2	1	4	4	4	5	1	3	5	3	4	3	5	5	5	3	3	4	4	2	2	2	1	2	4
4	3	3	3	4	3	3	1	3	4	2	3	4	4	4	4	3	3	3	3	3	4	3	4	4	4	3	5	4	4	4	4	5	3	4	1	2	3
4	1	1	3	1	3	3	3	1	3	1	5	5	3	4	5	5	4	4	2	3	3	2	2	2	1	4	4	2	5	3	3	5	5	5	2	1	3
1	4	2	2	3	4	2	3	4	3	4	4	4	4	5	3	5	4	4	4	4	4	5	5	5	5	4	5	3	5	2	2	5	4	4	2	1	1
4	1	2	1	3	1	4	3	2	4	2	3	5	4	3	5	1	3	3	3	2	4	2	2	2	3	3	3	5	4	5	5	1	3	1	2	2	4
4	2	3	1	4	3	1	3	1	4	1	3	1	2	3	4	4	2	4	4	3	2	4	4	4	3	2	4	4	4	5	3	3	3	3	1	3	3
4	2	1	1	3	3	3	1	3	4	2	2	4	3	2	4	5	3	3	4	1	4	2	5	3	3	3	3	4	4	4	4	1	1	3	1	3	2
4	2	2	3	3	4	4	1	4	2	2	2	2	3	3	3	2	2	1	1	1	1	1	2	2	3	2	2	2	2	3	4	4	2	2	1	1	2
2	1	3	1	2	1	1	3	3	4	4	3	4	5	4	1	1	1	4	4	3	5	4	4	4	4	4	4	4	4	4	5	3	4	4	3	2	1
2	1	4	2	3	3	3	1	5	4	4	3	3	5	2	3	5	1	4	3	5	4	5	3	1	5	4	3	3	5	2	4	2	3	4	2	1	1
4	1	1	2	4	4	4	3	3	2	4	4	5	4	3	4	4	4	4	4	4	4	4	4	4	4	4	4	3	4	4	4	4	4	1	2	3	2
4	1	1	1	4	4	4	4	3	5	4	4	3	4	5	3	5	4	4	5	3	3	5	3	2	1	2	2	3	1	4	3	2	1	3	1	2	3
2	2	3	1	3	4	3	1	4	1	1	1	3	4	1	4	1	1	5	4	4	3	3	5	4	5	4	1	4	4	5	4	3	5	1	1	2	2
4	1	3	1	4	3	3	5	1	1	1	3	1	4	5	1	4	4	1	1	1	4	1	1	4	1	1	4	4	1	4	4	4	4	3	1	2	2
4	2	5	1	3	4	3	3	1	3	1	2	3	4	4	5	3	3	4	4	5	5	4	4	4	4	5	5	4	5	5	4	4	5	4	1	3	2
4	4	1	1	3	3	1	3	4	4	4	4	5	3	3	1	4	4	5	5	3	3	3	5	1	4	2	3	3	4	2	4	3	3	4	1	2	2
4	1	1	1	2	1	2	2	4	1	4	4	1	1	1	4	4	4	3	3	3	5	5	5	4	4	4	4	4	4	4	4	4	4	4	2	1	3
2	3	3	1	3	3	3	1	4	4	5	4	4	4	4	4	4	3	3	4	5	4	5	4	4	1	3	3	3	3	4	4	5	5	4	2	1	3
4	2	1	2	3	3	3	1	1	2	4	2	4	3	2	2	1	1	4	3	4	4	5	5	3	4	4	3	5	3	5	4	4	5	4	1	2	3
4	2	5	1	3	3	3	3	3	3	1	4	1	1	3	5	4	4	3	3	2	2	1	4	5	4	4	3	2	4	5	3	4	3	4	1	2	1
4	1	3	1	2	2	2	5	1	3	4	4	3	5	4	4	2	3	5	3	4	4	5	4	3	1	4	4	5	5	5	4	5	4	3	1	3	1
4	2	3	2	4	4	3	3	5	3	5	3	5	2	1	4	4	2	4	5	3	5	3	3	4	5	4	5	4	2	3	4	2	3	4	1	2	1
2	1	4	1	3	3	3	1	5	5	3	2	4	3	4	3	5	4	4	3	3	4	4	4	4	3	3	5	5	3	3	5	4	4	4	1	2	1
4	5	1	1	3	1	1	1	4	3	3	3	5	3	4	5	5	3	2	4	5	4	3	3	3	5	3	4	3	3	3	4	3	2	3	2	1	3
4	1	5	3	2	2	2	2	4	4	4	5	4	4	4	4	5	3	5	5	3	3	5	5	5	2	3	4	5	3	4	3	5	4	3	2	2	3
4	2	3	1	3	2	3	1	5	2	2	2	1	5	5	4	4	1	4	1	2	2	4	3	3	2	3	4	1	2	4	2	3	3	4	1	2	2
3	2	3	1	1	1	2	1	1	4	4	3	3	2	3	4	5	3	2	3	4	5	4	5	3	1	4	4	5	5	4	3	5	2	1	2	3	4
4	3	1	2	2	2	2	5	4	4	1	1	4	3	5	3	3	2	3	5	4	3	1	1	3	3	5	3	2	3	4	3	3	4	1	1	2	4
4	1	5	1	3	3	3	1	5	3	5	3	4	1	1	4	5	3	5	4	2	3	4	5	4	3	5	4	4	4	4	5	3	4	3	1	2	4
4	1	4	1	3	3	3	3	3	4	4	4	5	4	3	4	5	4	3	4	5	3	3	3	4	5	5	4	5	5	5	3	2	2	3	2	2	3
4	2	2	3	4	4	4	1	4	2	5	4	2	4	3	2	3	1	5	3	1	5	3	1	4	4	4	3	5	4	1	2	5	1	3	1	3	2
1	2	5	1	2	1	5	2	3	4	3	5	2	2	4	4	1	2	5	5	4	4	5	5	4	1	3	2	5	4	2	4	4	1	1	2	2	2
2	4	3	3	4	4	2	2	4	4	4	3	5	4	3	2	1	2	3	5	4	3	4	3	5	4	3	5	4	3	3	1	2	3	4	4	4	4
4	4	2	1	2	3	3	2	3	2	3	3	3	3	4	4	4	4	4	3	3	3	3	2	3	3	3	3	3	3	3	3	3	3	3	1	1	2
2	3	4	3	2	4	2	3	4	3	5	4	3	2	1	2	3	4	5	3	4	3	5	4	3	2	1	2	3	4	5	3	4	3	5	4	3	4
4	4	3	3	4	4	4	1	4	1	4	4	4	4	4	4	4	4	4	1	2	4	4	4	4	4	4	1	4	4	4	4	4	4	1	1	3	2
4	4	2	2	3	3	3	5	1	4	4	4	3	4	4	4	4	4	4	1	4	4	4	4	4	1	4	4	4	4	4	4	1	1	5	1	2	4
4	1	1	2	3	3	3	2	4	4	3	4	5	4	3	3	4	4	4	3	5	4	3	3	4	3	5	5	5	4	4	4	3	5	5	4	3	4
2	1	1	1	2	3	1	1	5	3	5	5	4	3	3	4	3	5	3	4	3	3	3	4	4	3	3	4	3	3	3	3	3	5	2	4	1	2
4	3	3	1	4	3	3	3	4	4	4	4	5	2	5	3	5	3	3	5	5	4	5	3	4	3	4	4	3	5	4	4	5	3	3	4	1	2
4	2	5	3	4	4	4	1	1	1	1	1	2	1	2	1	1	1	2	1	1	1	2	1	1	1	1	1	1	1	1	1	1	1	1	2	3	1
3	2	3	3	2	5	3	5	4	1	1	1	4	3	3	4	2	3	5	1	4	3	4	5	3	2	5	3	3	4	4	3	1	2	4	2	3	2
3	5	2	3	3	5	3	5	1	3	5	4	1	3	4	4	4	5	4	4	4	3	4	5	4	4	4	5	5	4	4	3	1	1	1	1	3	1
3	2	3	2	3	4	3	3	2	3	4	4	4	3	2	1	3	4	4	3	2	1	3	2	2	1	3	1	4	4	1	2	2	4	1	2	2	3
2	2	5	1	3	1	4	2	3	3	3	4	2	2	3	3	1	2	5	5	4	4	5	5	4	1	3	2	5	4	2	4	4	1	1	2	2	2
5	4	2	2	3	4	3	2	1	1	2	4	3	4	1	5	5	1	4	1	4	4	1	2	4	1	4	3	4	4	4	1	1	1	1	1	3	4
5	3	1	4	2	3	3	3	3	2	5	5	4	4	2	4	4	3	5	3	4	5	3	3	5	3	3	5	5	5	3	3	4	3	3	1	3	1
3	2	4	2	4	4	3	5	4	5	5	4	4	2	5	3	5	4	3	3	3	4	4	3	4	3	5	3	2	4	2	3	4	4	4	2	3	1
5	3	1	2	4	4	4	1	2	4	5	4	4	2	3	3	2	3	5	4	4	4	5	4	4	1	5	3	5	4	2	4	1	4	4	1	2	2
4	2	1	2	2	3	2	3	4	3	4	5	4	3	3	3	3	4	4	4	3	4	4	4	4	3	3	4	4	4	4	4	2	4	4	2	2	1
3	3	3	3	2	1	3	1	3	2	3	4	3	3	4	2	5	2	4	4	2	4	2	4	2	3	3	3	5	5	5	3	2	3	2	1	1	1
5	2	4	3	4	5	4	4	2	3	4	2	5	4	4	4	5	5	4	5	4	4	3	3	1	4	4	3	5	4	4	1	4	5	3	2	2	4
4	3	3	1	3	1	3	2	3	2	3	2	1	2	2	1	5	1	3	1	5	1	1	1	1	3	2	1	1	3	1	2	2	4	3	1	2	4
5	2	1	3	5	3	5	2	3	4	3	1	4	4	3	2	4	5	3	4	4	1	3	5	3	4	4	2	4	2	3	3	5	4	4	2	2	1
3	4	4	2	2	4	4	1	1	3	2	3	1	3	4	2	3	2	2	3	1	4	1	1	1	1	4	1	4	1	4	1	4	1	4	1	1	2
4	3	2	3	3	3	4	3	3	2	2	2	4	3	3	3	3	4	3	4	4	4	4	4	4	3	3	4	4	4	4	4	1	1	4	2	2	1
3	2	3	1	2	3	3	3	3	2	4	2	3	2	3	2	3	2	3	3	3	2	3	2	4	3	2	4	3	3	2	3	2	3	2	2	1	1
3	2	3	3	4	2	3	5	4	4	4	3	1	3	4	4	2	2	4	4	3	4	3	4	3	4	4	5	4	3	4	4	4	4	4	1	2	3
4	3	4	1	5	3	3	4	3	3	3	4	5	4	2	3	3	3	4	3	5	4	5	4	3	5	3	4	3	4	4	4	3	3	5	1	1	1
4	1	5	1	3	2	1	2	4	4	4	3	4	5	5	3	3	1	2	2	3	3	5	5	3	4	2	3	4	4	3	4	3	3	3	2	3	3
3	4	5	2	4	3	3	3	3	4	4	4	5	4	3	4	5	3	5	4	5	5	5	5	5	4	3	4	4	3	3	3	3	3	3	1	2	1
4	3	3	2	3	3	3	4	5	4	3	3	2	5	4	4	2	3	5	5	5	3	3	4	3	3	2	2	3	1	5	3	4	3	3	1	3	2
3	2	3	2	4	3	5	1	4	3	3	1	3	4	5	5	4	5	4	3	3	3	5	4	4	3	5	4	1	3	5	3	4	5	4	1	2	2
4	3	3	3	3	4	3	2	3	5	4	5	5	3	5	5	3	4	4	5	2	4	5	5	4	5	3	3	5	3	3	5	2	3	4	2	4	5
5	2	1	3	4	3	2	1	5	4	2	5	4	3	5	4	3	5	5	5	5	4	4	4	5	4	3	3	3	5	3	5	3	4	3	2	1	2
4	5	3	2	3	4	4	4	3	4	2	2	3	3	5	3	3	5	5	3	3	3	5	5	5	3	2	4	3	5	4	3	4	2	4	2	2	1
3	3	4	2	2	3	2	3	5	3	3	4	5	4	5	4	5	4	4	3	5	3	3	5	5	5	3	4	4	3	5	4	4	4	5	2	2	2
3	1	5	1	5	4	3	1	2	1	2	4	1	3	4	2	4	2	5	4	3	4	3	4	3	1	2	4	3	4	4	4	4	5	3	1	3	4
5	2	1	3	4	2	2	2	4	3	5	3	1	4	3	4	5	3	5	3	5	4	5	4	1	3	5	2	4	5	3	5	1	1	3	1	2	2
5	3	2	1	3	3	2	3	3	2	4	3	4	3	4	5	4	3	4	5	3	5	5	3	3	4	5	4	5	3	5	3	3	5	5	1	3	1
3	1	4	2	2	2	5	3	3	2	1	2	4	2	4	3	1	2	2	1	3	3	1	4	1	1	1	1	2	4	4	1	1	1	1	2	2	1
3	2	2	2	3	4	5	2	2	4	3	4	3	4	2	3	4	4	3	3	5	3	5	4	3	4	4	5	5	4	3	3	5	3	4	1	3	1
3	3	4	1	3	4	4	3	3	3	4	3	4	3	4	4	4	4	4	3	4	5	5	5	4	1	3	4	4	3	4	4	1	1	1	1	3	1
3	3	2	2	4	3	5	1	2	1	3	4	3	4	5	5	2	3	4	4	3	4	4	4	4	3	5	2	4	4	4	4	1	5	1	1	2	1
4	3	3	1	2	1	3	2	1	2	1	2	1	3	4	2	1	4	1	4	4	4	4	4	1	1	4	1	4	4	4	4	1	4	1	1	2	2
3	2	2	1	2	4	2	1	5	4	5	3	3	2	1	3	2	1	2	4	5	2	3	3	3	3	5	4	4	4	4	1	4	4	4	2	2	2
3	2	1	2	3	4	3	1	2	3	3	4	3	5	3	4	3	4	3	2	3	3	5	4	5	4	5	3	3	3	4	4	3	5	3	1	2	1
4	5	4	1	2	5	3	2	1	1	1	3	4	1	3	4	2	1	3	4	2	1	3	2	4	1	4	4	1	4	1	4	1	1	1	2	2	1
3	4	2	1	3	3	2	3	2	1	2	3	5	5	3	3	4	2	4	4	4	4	4	3	3	3	2	3	3	3	5	4	2	2	2	1	3	1
4	4	3	2	1	4	3	5	1	3	2	1	5	3	5	3	3	4	3	4	5	4	4	5	4	1	4	3	4	4	3	4	3	4	4	1	1	1
3	1	2	1	4	3	4	1	4	4	1	2	1	3	4	4	2	4	4	1	3	4	3	3	4	5	4	4	5	3	4	4	4	4	4	1	2	2
3	2	1	2	2	4	5	4	5	4	2	1	5	4	4	5	5	3	2	1	4	1	5	3	3	4	5	1	1	4	4	1	3	2	2	1	2	4
4	2	5	3	4	5	4	5	2	3	3	4	3	5	4	3	4	4	3	3	4	3	3	3	3	5	5	4	4	3	3	3	4	4	3	1	2	2
3	2	3	2	2	2	4	5	2	1	3	4	5	3	4	4	5	1	2	2	1	4	4	3	5	1	1	2	1	2	4	2	1	1	2	2	2	2
4	3	4	2	2	4	5	4	3	5	3	3	4	3	4	3	3	5	5	4	4	5	5	4	2	4	3	3	3	4	5	3	5	3	2	3	1	2
3	5	5	2	4	4	3	3	5	4	3	4	4	3	3	3	4	4	5	4	3	5	5	4	5	4	3	5	3	5	5	5	3	4	4	3	1	1
4	3	4	2	3	3	5	3	4	5	4	3	3	4	3	4	4	5	4	4	2	4	5	3	5	5	4	5	3	3	5	4	3	4	5	3	1	1
3	2	3	2	4	4	3	4	4	2	3	4	3	4	3	5	4	5	3	4	4	3	4	3	5	5	3	4	5	4	3	5	4	4	3	2	2	1
4	1	4	2	3	4	4	4	5	2	4	5	2	3	5	4	3	3	3	4	3	3	3	3	5	5	4	3	5	2	4	3	4	3	4	4	1	2
4	4	3	2	4	4	4	4	3	3	3	4	3	4	3	5	4	5	3	4	3	4	4	5	2	4	4	4	4	4	4	4	4	4	4	1	3	1
4	1	2	1	2	4	5	2	1	3	4	5	4	3	3	4	4	4	4	2	2	5	2	3	4	2	2	3	3	3	5	1	2	1	2	3	1	3
2	4	3	1	1	5	5	5	1	3	4	5	5	5	1	1	1	1	5	3	4	1	1	1	2	3	2	1	2	4	4	2	4	3	1	3	2	2
2	3	5	1	3	3	3	3	1	2	1	3	2	3	4	4	1	2	1	2	1	3	2	1	2	1	1	4	4	1	1	1	1	1	1	2	3	1
2	2	2	1	3	1	3	1	3	3	4	4	3	5	4	5	5	3	4	5	3	5	4	4	4	4	5	4	5	4	5	5	5	4	4	1	3	2
4	2	4	1	1	5	5	5	5	4	4	3	5	4	3	3	5	5	2	5	3	2	4	4	3	3	3	2	3	2	4	2	3	3	3	2	3	2
4	2	1	3	3	4	4	5	4	5	3	2	3	4	4	5	5	3	5	4	4	3	4	3	3	2	3	3	4	4	3	5	4	3	5	3	2	3
3	1	2	1	3	4	3	2	3	4	5	3	3	2	1	3	1	2	1	1	2	2	1	1	1	1	1	1	2	1	2	2	2	2	1	2	2	2
5	2	3	1	2	3	2	3	2	3	2	3	4	1	2	3	4	2	5	5	5	4	5	4	5	3	5	5	2	2	3	3	3	3	3	2	2	1
1	2	3	1	1	4	4	2	3	3	3	4	5	2	4	4	4	3	2	3	2	5	2	4	4	5	4	3	5	3	3	4	5	4	3	1	2	3
2	1	1	1	3	4	5	5	1	1	4	1	4	1	1	4	1	4	3	4	2	4	3	4	3	1	4	3	4	3	4	2	1	2	3	3	3	3
3	2	2	1	2	3	3	3	3	3	4	5	4	3	5	3	2	4	3	4	4	3	4	4	3	3	4	4	4	5	5	5	4	5	4	2	3	2
4	2	3	1	3	2	5	3	3	2	4	5	4	4	2	2	3	3	3	5	3	3	3	5	2	4	5	4	5	4	3	4	4	3	1	1	3	2
2	5	3	1	3	2	3	5	4	5	2	4	3	3	4	5	5	4	5	4	5	3	4	3	4	2	3	5	5	3	5	5	1	4	1	3	2	1
4	2	3	1	2	2	5	5	3	2	3	3	5	2	2	4	5	5	5	5	4	3	5	3	4	3	3	3	5	3	3	5	4	4	5	2	3	1
2	2	3	1	2	3	3	1	4	3	3	2	4	2	3	3	4	5	3	3	3	4	5	3	4	3	4	5	3	3	5	3	2	5	1	3	3	2
2	4	3	1	3	3	3	2	1	2	1	4	3	1	2	3	1	3	3	2	2	4	4	3	4	3	4	3	3	4	4	4	4	5	3	2	3	3
2	2	1	1	4	5	5	5	3	3	2	2	2	4	4	4	4	4	3	5	4	4	3	4	3	1	2	2	4	5	3	3	5	3	5	2	3	1
2	1	5	1	2	3	4	2	3	4	1	2	1	4	3	3	4	3	2	2	3	4	3	3	2	3	2	3	4	2	3	2	2	3	2	2	3	4
4	2	5	1	3	3	3	3	1	3	4	4	4	4	1	3	4	5	5	5	4	4	4	4	2	3	5	4	5	3	5	4	2	1	2	1	2	4
4	2	3	1	2	3	2	3	4	5	5	2	1	4	5	4	4	4	3	4	4	3	5	4	3	4	3	5	4	3	4	3	3	5	4	2	3	1
3	1	2	2	2	2	3	1	2	2	3	2	3	3	2	4	2	4	3	2	3	5	2	3	3	1	3	3	2	4	3	4	2	3	1	1	3	4
4	2	5	1	3	3	3	3	4	3	5	4	3	4	4	3	3	3	5	4	3	3	5	5	3	3	5	3	3	4	3	5	4	5	4	2	2	2
3	2	3	4	3	2	3	2	3	1	5	5	2	2	3	1	2	1	2	1	2	1	1	2	1	1	3	1	3	1	5	2	5	3	1	1	1	1
4	2	1	3	3	3	5	1	4	1	3	4	5	1	1	4	4	5	3	3	3	4	3	4	3	4	5	3	4	1	3	4	3	4	1	2	2	2
4	2	1	1	3	3	3	1	4	4	2	4	5	3	3	5	3	4	5	4	3	4	3	4	3	5	4	3	4	4	4	3	3	4	5	1	2	3
2	1	3	1	3	4	3	1	5	1	5	2	5	3	1	3	4	3	2	1	2	3	2	1	4	2	3	3	4	4	4	2	2	1	1	2	3	4
4	5	1	1	4	5	2	1	4	3	4	3	4	3	4	3	4	3	4	3	4	2	4	5	4	2	3	3	4	5	4	4	4	1	4	1	1	3
2	1	3	1	3	4	2	3	5	4	5	3	4	5	5	3	5	3	4	4	2	1	2	2	2	3	4	3	3	5	4	3	4	2	3	2	1	2
4	2	2	1	3	3	3	3	5	3	3	2	1	5	4	2	3	5	5	3	4	3	4	5	4	5	3	4	3	4	3	2	4	3	5	1	2	1
3	1	1	1	3	3	2	1	3	3	1	4	3	3	4	4	2	4	5	2	1	3	3	4	2	2	3	5	3	3	4	3	3	3	2	1	2	2
4	2	2	2	5	4	3	1	2	3	3	5	3	3	4	3	4	3	4	4	5	3	4	3	3	4	3	5	3	5	3	3	4	2	3	1	1	1
4	2	5	1	3	3	2	1	4	1	2	2	5	2	1	2	4	2	4	3	1	2	1	5	4	3	3	4	4	4	3	4	4	3	4	1	1	1
4	4	1	1	3	3	3	3	3	4	3	2	5	5	5	5	4	4	5	4	5	4	3	4	5	2	3	1	3	5	3	4	5	3	1	1	2	2
4	5	1	3	3	3	3	3	1	3	3	3	2	1	5	3	4	3	4	3	5	3	3	5	4	3	3	3	4	3	4	3	1	3	4	2	3	2
4	2	1	3	3	5	5	1	3	3	5	3	3	4	1	3	3	3	5	3	2	4	3	5	4	4	5	3	3	4	5	4	4	4	4	1	2	3
3	1	2	1	3	3	3	3	3	3	4	2	4	3	4	5	4	3	4	5	4	3	4	4	5	4	4	3	1	5	4	3	2	4	3	2	2	1
4	1	3	2	4	3	1	1	2	2	2	2	2	4	2	5	4	5	4	2	5	4	4	4	4	1	2	2	3	2	4	4	4	5	4	1	1	1
2	1	2	1	2	2	1	2	3	3	5	5	3	5	4	5	3	3	4	3	4	2	3	4	5	4	3	4	5	4	5	4	4	4	4	2	1	1
4	4	1	2	1	1	2	1	3	3	5	4	3	3	2	5	3	4	3	3	4	3	5	4	3	3	5	5	3	4	3	4	3	3	5	1	1	4
4	2	5	1	2	3	3	3	1	1	1	3	3	1	1	1	1	2	1	2	3	2	3	1	1	2	1	2	1	2	1	3	1	1	2	3	2	1
2	2	2	1	2	2	3	2	4	3	4	5	3	4	5	5	4	4	2	2	5	3	3	4	3	4	4	3	4	3	5	4	3	2	2	3	2	2
4	1	5	1	4	5	5	5	3	4	4	4	4	4	3	3	5	5	4	4	3	4	3	4	2	4	5	4	5	4	4	4	4	4	4	1	2	1
4	4	5	3	4	3	3	3	4	4	2	3	1	3	4	3	3	5	3	3	2	3	4	5	4	5	3	3	5	4	4	4	3	4	4	2	2	3
2	2	4	2	3	4	4	1	4	2	2	3	4	3	5	5	3	3	4	2	3	4	4	3	4	4	5	3	3	4	3	3	4	5	2	1	2	3
4	4	3	3	4	3	3	3	3	1	2	2	5	4	4	3	3	3	5	5	4	3	3	4	3	2	4	4	3	4	4	4	1	3	3	2	2	1
4	1	2	1	3	3	2	1	1	5	1	2	1	4	4	4	3	1	4	2	4	3	4	3	1	2	1	3	4	4	4	4	1	1	1	3	1	1
4	4	4	1	3	1	3	1	3	5	2	4	2	5	4	5	3	5	3	5	3	4	5	3	4	1	2	2	2	2	3	2	5	4	5	2	3	1
4	4	5	1	3	3	5	2	3	4	2	1	3	2	2	5	5	4	4	3	3	4	4	3	4	2	5	3	3	4	5	3	5	4	1	2	3	1
4	1	1	2	3	3	1	1	2	4	2	3	5	4	5	3	5	3	4	4	3	5	5	4	4	5	4	4	3	4	4	4	3	4	3	1	2	2
4	2	2	2	4	3	3	3	2	4	4	3	5	5	3	5	4	5	4	4	3	2	5	5	4	3	3	5	2	4	4	3	4	4	1	2	3	2
3	2	1	1	3	3	3	3	3	5	2	5	5	1	1	2	1	2	3	2	1	3	4	5	2	2	1	3	4	4	3	3	1	1	4	2	3	2
4	3	1	3	5	3	3	3	2	3	2	3	4	3	4	4	3	4	5	4	3	3	4	5	4	4	4	5	4	4	4	4	4	1	3	2	1	4
4	2	1	1	5	5	5	3	4	1	2	3	1	2	3	3	4	4	2	3	1	4	3	3	4	1	4	4	5	4	4	2	1	2	1	1	3	1
3	1	3	3	4	4	4	3	2	3	3	4	3	1	2	2	2	3	4	4	5	3	4	3	1	3	3	4	2	3	4	4	5	4	5	1	3	1
4	4	2	3	3	3	3	5	5	4	2	2	4	2	3	2	3	5	5	3	4	5	5	3	3	3	4	5	3	4	3	4	2	2	3	1	2	3
3	3	1	3	3	2	4	2	2	4	4	2	3	4	5	5	4	3	4	5	4	5	4	3	3	3	4	4	2	3	3	5	1	3	4	2	3	3
4	4	5	3	2	3	3	3	3	4	3	4	3	4	4	3	4	3	4	5	5	5	3	4	3	5	5	4	5	3	4	4	4	4	2	2	3	3
